# Supplementary material for: Oxido- and Dioxido-Vanadium(V) Complexes Supported on Carbon Materials: Reusable Catalysts for the Oxidation of Cyclohexane
Source: Nanomaterials (Basel). 2021 May 31;11(6):1456. doi: 10.3390/nano11061456 (PMC8230237; doi:10.3390/nano11061456)
Supplement: Supplementary file 1 [file nanomaterials-11-01456-s001.zip]

Archive with 1 entries (1 files):
- SI-nanomaterials-1123732_Proof.pdf
